# Supplementary material for: Is the Motor System Necessary for Processing Action and Abstract Emotion Words? Evidence from Focal Brain Lesions
Source: Front Psychol. 2015 Nov 12;6:1661. doi: 10.3389/fpsyg.2015.01661 (PMC4642355; doi:10.3389/fpsyg.2015.01661)
Supplement: Supplementary file 1 [file Data_Sheet_1.XLSX]

## Sheet: Word List - Nouns
Category	Word	Translation
Abstract-Emotional	Abscheu	abhorrence
Abstract-Emotional	Ärger	anger
Abstract-Emotional	Ehrgeiz	ambition
Abstract-Emotional	Eifer	zealousness
Abstract-Emotional	Elend	misery
Abstract-Emotional	Frechheit	impertinence
Abstract-Emotional	Friede	peace
Abstract-Emotional	Geiz	stinginess
Abstract-Emotional	Gnade	mercy
Abstract-Emotional	Groll	resentment
Abstract-Emotional	Hohn	taunt
Abstract-Emotional	Horror	horror
Abstract-Emotional	Humor	humour
Abstract-Emotional	Kummer	grief
Abstract-Emotional	Leid	suffering
Abstract-Emotional	Milde	blandness
Abstract-Emotional	Missgunst	malevolence
Abstract-Emotional	Missmut	moroseness
Abstract-Emotional	Mitleid	pity
Abstract-Emotional	Neid	envy
Abstract-Emotional	Neugier	curiousness
Abstract-Emotional	Ohnmacht	powerlessness
Abstract-Emotional	Pech	misfortune
Abstract-Emotional	Pein	anguish
Abstract-Emotional	Rache	revenge
Abstract-Emotional	Respekt	respect
Abstract-Emotional	Reue	regret
Abstract-Emotional	Ruhm	fame
Abstract-Emotional	Scham	pudency
Abstract-Emotional	Skepsis	scepticism
Abstract-Emotional	Stress	stress
Abstract-Emotional	Trauer	sorrow
Abstract-Emotional	Triumph	triumph
Abstract-Emotional	Trotz	defiance
Abstract-Emotional	Trübsal	tribulation
Abstract-Emotional	Unheil	doom
Abstract-Emotional	Unlust	reluctance
Abstract-Emotional	Wahn	delusion
Abstract-Emotional	Willkür	capriciousness
Abstract-Emotional	Wonne	blissfulness
Animal	Affe	monkey
Animal	Biene	bee
Animal	Eisbär	polar bear
Animal	Ente	duck
Animal	Eule	owl
Animal	Falke	falcon
Animal	Faultier	sloth
Animal	Fuchs	fox
Animal	Grille	cricket
Animal	Habicht	hawk
Animal	Hahn	cock
Animal	Hase	hare
Animal	Hecht	pike
Animal	Hirsch	stag
Animal	Huhn	chicken
Animal	Igel	hedgehog
Animal	Karpfen	carp
Animal	Krabbe	crab
Animal	Krähe	crow
Animal	Krebs	crustacean
Animal	Kuh	cow
Animal	Laubfrosch	tree-frog
Animal	Löwe	lion
Animal	Maulwurf	mole
Animal	Maus	mouse
Animal	Möwe	seagull
Animal	Ochse	ox
Animal	Ratte	rat
Animal	Schaf	sheep
Animal	Schlange	snake
Animal	Schnecke	snail
Animal	Schwein	pig
Animal	Stinktier	skunk
Animal	Taube	dove
Animal	Tiger	tiger
Animal	Wespe	wasp
Animal	Wildgans	brant
Animal	Wolf	wolf
Animal	Wurm	worm
Animal	Ziege	goat
Food	Apfel	apple
Food	Birne	pear
Food	Bohne	bean
Food	Erbse	pea
Food	Fleisch	meat
Food	Frühstück	breakfast
Food	Gebäck	pastry
Food	Gulasch	goulash
Food	Gurke	cucumber
Food	Käse	cheese
Food	Keks	cookie
Food	Kirsche	cherry
Food	Kohl	cabbage
Food	Kompott	compote
Food	Kuchen	cake
Food	Kürbis	pumpkin
Food	Lauch	allium
Food	Mais	sweet corn
Food	Mandel	almond
Food	Möhre	carrot
Food	Nudel	noodle
Food	Nuss	nut
Food	Pfirsich	peach
Food	Pflaume	plum
Food	Pommes	french fries
Food	Porree	leek
Food	Pudding	blancmange
Food	Reis	rice
Food	Rettich	radish
Food	Rübe	turnip
Food	Sahne	cream
Food	Salat	salad
Food	Schinken	ham
Food	Schnitzel	schnitzel
Food	Speck	bacon
Food	Spinat	spinach
Food	Torte	gateau
Food	Traube	grape
Food	Wurst	sausage
Food	Zwiebel	onion
Tool	Axt	ax
Tool	Besen	broom
Tool	Bohrer	drill
Tool	Bürste	brush
Tool	Fächer	fan
Tool	Feile	file
Tool	Gabel	fork
Tool	Hacke	pick
Tool	Hammer	hammer
Tool	Hebel	lever
Tool	Hobel	planer
Tool	Kamm	comb
Tool	Kelle	dipper
Tool	Klingel	bell
Tool	Knüppel	club
Tool	Kuli	biro
Tool	Lenkrad	steering wheel
Tool	Löffel	spoon
Tool	Messer	knife
Tool	Nadel	needle
Tool	Nagel	nail
Tool	Paddel	paddle
Tool	Peitsche	whip
Tool	Pinsel	paint-brush
Tool	Pumpe	pump
Tool	Reibe	grater
Tool	Ruder	rudder
Tool	Schalter	switch
Tool	Schaufel	shovel
Tool	Schere	scissors
Tool	Schlüssel	key
Tool	Schwert	sword
Tool	Speer	spear
Tool	Stempel	stamp
Tool	Stift	pen
Tool	Streichholz	match
Tool	Taste	button
Tool	Trommel	drum
Tool	Zange	pliers
Tool	Zirkel	compass

## Sheet: Word List - Verbs
Category	Word	Translation
Abstract	achten	to respect
Abstract	ahnen	to anticipate
Abstract	ärgern	to annoy
Abstract	danken	to thank
Abstract	deuten	to interpret
Abstract	dulden	to condone sth.
Abstract	ehren	to honour
Abstract	folgern	to conclude
Abstract	fürchten	to fear
Abstract	glücken	to succeed
Abstract	grauen	to dread
Abstract	grausen	to dread
Abstract	grübeln	to ruminate
Abstract	hassen	to hate
Abstract	hoffen	to hope
Abstract	irren	to be wrong
Abstract	kriseln	to trouble
Abstract	leiden	to suffer
Abstract	lieben	to love
Abstract	meiden	to avoid
Abstract	merken	to recognize
Abstract	neiden	to envy
Abstract	plagen	to bother
Abstract	planen	to plan
Abstract	raten	to guess
Abstract	schämen	to be ashamed
Abstract	schätzen	to appreciate sth.
Abstract	scheitern	to fail
Abstract	scheuen	to dread sth.
Abstract	schmachten	to yearn
Abstract	schmeicheln	to flatter
Abstract	siegen	to win
Abstract	täuschen	to decive
Abstract	trauen	to trust
Abstract	träumen	to dream
Abstract	wundern	to wonder
Abstract	wünschen	to wish
Abstract	zögern	to hesitate
Abstract	zürnen	to be angry with sb.
Abstract	zweifeln	to doubt
Arm	biegen	to bend
Arm	bohren	to drill
Arm	boxen	to box
Arm	drehen	to turn
Arm	drücken	to press
Arm	fangen	to catch
Arm	fechten	to fence
Arm	greifen	to grap
Arm	hacken	to peck
Arm	häkeln	to crochet
Arm	harken	to rake
Arm	hauen	to hit
Arm	kämmen	to comb
Arm	kehren	to sweep
Arm	klatschen	to clap
Arm	klicken	to click
Arm	klopfen	to knock
Arm	kneten	to knead
Arm	kratzen	to scratch
Arm	lenken	to steer
Arm	malen	to paint
Arm	nähen	to sew
Arm	putzen	to clean
Arm	reiben	to rub
Arm	reißen	to rip
Arm	rupfen	to pluck
Arm	rütteln	to shake
Arm	schälen	to peel
Arm	schieben	to push
Arm	schlagen	to beat
Arm	schleppen	to carry
Arm	schneiden	to cut
Arm	schrubben	to scrup
Arm	schütteln	to shake
Arm	schwenken	to slew
Arm	stempeln	to stamp
Arm	streuen	to sprinkle
Arm	stricken	to knit
Arm	winken	to wave
Arm	zeichnen	to draw
Face	atmen	to breath
Face	äußern	to express
Face	brüllen	to scream
Face	brummen	to hum
Face	fauchen	to hiss
Face	flüstern	to whisper
Face	fressen	to devour
Face	gähnen	to yawn
Face	hauchen	to aspirate
Face	kauen	to chew
Face	keuchen	to gasp
Face	kreischen	to screech
Face	lallen	to slurp
Face	lecken	to lick
Face	lutschen	to suck
Face	murmeln	to mumble
Face	nagen	to nibble
Face	nennen	to state
Face	niesen	to sneeze
Face	nippen	to sip
Face	pfeifen	to whistle
Face	plaudern	to chat
Face	pusten	to blow
Face	quieken	to squeal
Face	reden	to talk
Face	rufen	to yell
Face	saufen	to swig
Face	saugen	to suck
Face	schlucken	to swallow
Face	schlürfen	to slurp
Face	schmatzen	to smack
Face	schmecken	to taste
Face	schmunzeln	to smirk
Face	schreien	to scream
Face	schwatzen	to gossip
Face	seufzen	to sigh
Face	singen	to sing
Face	sprinten	to sprint
Face	spucken	to spit
Face	stottern	to stutter
Face	zischen	to fizz
Leg	bummeln	to stroll
Leg	eilen	to hurry
Leg	fliehen	to flee
Leg	flitzen	to bolt
Leg	flüchten	to escape
Leg	folgen	to follow
Leg	hetzen	to scamper
Leg	hinken	to limp
Leg	hocken	to squat
Leg	humpeln	to hobble
Leg	hüpfen	to bounce
Leg	huschen	to scamper
Leg	joggen	to jog
Leg	kicken	to kick
Leg	knien	to knee
Leg	lahmen	to founder
Leg	laufen	to run
Leg	radeln	to cycle
Leg	schleichen	to tiptoe
Leg	schlendern	to saunter
Leg	schlittern	to glide
Leg	schlurfen	to shuffle
Leg	schreiten	to pace
Leg	springen	to jump
Leg	spurten	to spurt
Leg	stampfen	to stomp
Leg	stapfen	to tromp
Leg	steigen	to ascent
Leg	stiefeln	to stride
Leg	stolpern	to stumble
Leg	strampeln	to pedal
Leg	streunen	to stray
Leg	stürmen	to rush
Leg	tanzen	to dance
Leg	traben	to trot
Leg	treten	to kick
Leg	trotten	to amble
Leg	wandern	to wander
Leg	waten	to wade
